# Supplementary material for: Comparative Genome Analysis of 16SrXII-A ‘Candidatus Phytoplasma solani’ POT Transmitted by Hyalesthes obsoletus
Source: Microorganisms. 2026 Jan 19;14(1):226. doi: 10.3390/microorganisms14010226 (PMC12843639; doi:10.3390/microorganisms14010226)
Supplement: Supplementary file 1 [file microorganisms-14-00226-s001.zip]

Archive with 1 entries (1 files):
- microorganisms-4078608-supplementary.pdf
